# Supplementary material for: Off-target autophagy inhibition by SHP2 allosteric inhibitors contributes to their antitumor activity in RAS-driven cancers
Source: J Clin Invest. 2024 Jun 6;134(15):e177142. doi: 10.1172/JCI177142 (PMC11291269; doi:10.1172/JCI177142)
Supplement: Supporting data values [file jci-134-177142-s247.xlsx]

## Sheet: data set for Figure 1B and 2H
Log[Drug]	SHP099,pERK	SHP099, LC3	IACS, pERK	IACS,LC3	RMC,pERK	RMC,LC3	TNO,pERK	TNO,LC3	CQ,LC3	JAB,pERK	JAB,LC3
0	100	0	100	0	100	0	100	0	0	100	0
1	89	2	54	1.5	67	0	87	0		57	5
1.69897	88	1.3	43	2.7	16	1.9	26	0		45	9
2.39794	60	0.1	14	13	4	7	14	2		17	12
2.69897	53	1	4	17	0	14	0	2.5	5	12
3	39	8	0	31
3.39794			0	68	0	9	0	6	8	1	3
3.69897	10	7	0	100	0	8	0	12	51	0	35
3.87506			0	100
4	0	52	0	100					79
4.09691					0	40	0	23		0	44
4.17609			0	100
4.30103	0	74	0	100					100
4.39794					0	34	0	15		0	100
4.47712	0	100
4.60206	0	100							100
4.69897					0	50	0	21		0	100
4.77815	0	100							100
5					0	100	0	42		0	100
5.30103							0	100

## Sheet: Figure 1C
	WT			SHP2KO			SHP2TM/QL
SHP099	23.56	25.82	20.98	25.63	29.87	22.51	22.96	19.07	24.19
IACS13909	3.56	5.91	1.45	3.11	3.65	3.2	2.97	3.08	2.79
RMC4550	112.4	121.21	109.9	109.5	108.76	105.32	121.6	120.87	110.3
TNO155	166.8	176.8	150.41	159.6	149.2	168.9	155.8	165.9	149

## Sheet: Figure 2G and S1E
					DMSO	EBSS	BafA1	CQ	0.5 uM IACS	5 uM IACS	0.5 uM RMC	50 uM RMC	0.5 uM TNO	100 uM TNO
				Repeat 1	26	78	2.8	1.9	6.9	1.5	19	5.5	19	5.5
					35	79	1.5	2.2	11.7	1.2	28	7.2	24	1.9
				Repeat 2	25	74	1.4	1.7	7.7	1.3	25	2.7	31	2.3
					18	54	1.3	1.3	4.5	1.9	16	1.6	16	11.2
				Repeat 3	45	47	2.2	1.5	13.2	3.7	32	3.2	27	4.5
					21	58	1.2		9	2.6	12	2.9	25	6.7
					24		1.3				8		41	6.6
							1.4

## Sheet: Figure 3A
		DMSO	IACS-13909	CQ	BafA1				DMSO	IACS-13909	CQ	BafA1
	repeat 1	38	244	311	231			repeat 1	23	86	132	55
		43	146	223	188				11	112	90	65
		69	211	145	122				32	99	87	23
	repeat 2	24	344	123	156			repeat 2	19	155	88	78
		18	98	111	124				22	124	149	56
		45	156	83	111				16	111	189	72
	repeat 3	24	144	133	176			repeat 3	25	177	143	43
		34	188	316	199				9	87	125	33
		55	256	199	146				17	122	161	77
									7	144	97	65
									33
									42

## Sheet: Figure 4C
								IACS
								DMSO	CQ	BafA1
							repeat 1	0.8	0.91	0.23				SHP099
								0.76	0.82	0.41				DMSO	CQ	BafA1
							repeat 2	0.79	0.73	0.17			repeat 1	0.89	0.97	0.22
								0.86	0.71	0.21				0.72	0.86	0.31
							repeat 3	0.87	0.9	0.19			repeat 2	0.93	0.78	0.16
									0.85	0.32				0.76	0.82	0.25
										0.24			repeat 3	0.79	0.89	0.27

## Sheet: Figure 5C fold change
								Figure 5C fold change
								C	TNO	IACS	CQ	TNO+CQ
								0.76	-0.08	-0.88	-0.04	0.57
								-0.3	-0.59	-1	1.65	-0.45
								1.77	0.07	-0.98	3.53	-0.68
								2.04	-0.43	-0.77	0.71	-0.7
								2.2	-1	-0.65	-0.49	-0.66
								0.92	-0.79	-0.97	1.82	-1
								1.06	1.33	-0.84	5.14	-0.95
								0.39	2.55	-1	-0.41	-0.6
								1.2	2.02	-0.97	-0.42	-0.49
								1.51	-0.28	-1	2.07
								1.38	0.64
								0.18	-0.04
								-0.08	-0.01
								2.45	0.27
								1.1

## Sheet: Figure S4C growth kinetic
					Figure 5C growth kinetic
				Days	DMSO
				0	105	97	136	83	112	132	107	82	154	189	121	94	230	135	194
				4	114	111	168	104	134	112	111	111	111	224	177	107	241	187	205
				8	122	106	194	117	167	111	156	106	156	211	213	132	220	224	254
				11	127	88	215	142	221	132	168	128	168	298	298	125	237	291	297
				16	165	69	309	177	266	197	209	109	209	433	273	133	205	376	359
				20	185	68	376	252	359	253	220	114	339	475	288	111	213	466	407
				Days	TNO
				0	195	80	111	101	81	107	205	150	127	189	156	134	138	135
				4	181	91	125	107	83	73	228	191	217	168	179	159	128	146
				8	152	55	101	139	73	70	278	282	176	141	195	153	136	122
				11	189	74	157	116	45	85	283	289	278	118	166	134	128	154
				16	173	46	135	71	8	34	351	436	290	129	250	176	137	187
				20	179	32	120	57	0	22	477	535	385	137	256	128	136	172
				Days	IACS
				0	105	97	136	283	279	132	107	82	114	89
				4	32	83	62	228	157	32	103	56	49	113
				8	20	21	41	188	122	54	91	33	58	78
				11	22	10	26	85	107	33	45	0	24	55
				16	17	0	7	45	152	7	35	0	16	24
				20	13	0	3	64	97	4	18	0	3	0
				Days	CQ
				0	137	176	101	142	112	132	91	190	134	148
				4	148	181	175	185	161	189	121	177	90	134
				8	165	202	180	237	146	207	220	169	107	221
				11	150	245	273	258	143	183	288	94	99	236
				16	129	489	348	319	89	224	303	132	84	324
				20	131	467	457	243	57	372	559	113	78	455
				Days	TNO+CQ
				0	114	266	215	140	109.8	101	86	105	134
				4	142	173	177	130	63	21	48	61	137
				8	128	81	90	129	69	13	25	65	111
				11	123	92	77	134	72	0	9	42	89
				16	153	148	95	59	36	0	13	54	77
				20	180	145	69	42	37	0	4	42	68

## Sheet: Figure S4D
					C	TNO	IACS	CQ	TNO+CQ
					0.95	0.92	0.92	0.99	0.92
					1.02	0.98	0.97	1	0.95
					1.05	0.99	0.98	1.04	0.96
					1.08	1.01	1.02	1.07	0.98
					1.15	1.03	1.02	1.15	1.01
					1.18	1.08	1.03	1.21	1.02

## Sheet: Figure 6D 
							Figure 6D Fold change
							C	TNO	IACS	TRAM	TT	TI
							3.61	3.12	-0.18	1.75	2.32	-0.61
							6.37	1.97	-0.65	1.35	0.2	-0.66
							3.53	2.8	1.45	1.47	0.01	0.78
							4.22	2.17	1.33	2.59	0.26	-0.33
							5.36	2.3	1.13	3.46	1.34	0.42
								1.77			-0.52	-0.2
											0.41	-0.24
											1.96	-0.35
												-0.63
												0.21
												-0.16
												-0.47
						Mean	4.618	2.355	0.616	2.124	0.7475	-0.186667

## Sheet: Figure 6E fold change
						Figure 6E fold change
						C	TNO	IACS	TRAM	TT	TI
						3.75	2.47	2.16	4.25	2.41	1.42
						5.09	3.6	1.89	1.98	1.49	0.35
						9.37	5.92	1.46	2.55	3.63	-0.21
						7.64	6.66	2.18	2.79	2.09	0.68
						4.02	6.89	0.73	3.13	2.72	1.32
						2.56	7.24	3.3	4.77	1.41	1.36
						4.05	5.07	1.27	5.44	1.03	0.89
						1.84		1.57	2.56		0.59
								2.08	2.27
																						0
																						0
																						0
																						0
																						0
																						0
																						0

[truncated: 4 more sheets: Figure S6A, Figure S6B growth kinetic LEFT, Figure S6B growth kinetic RIGHT, Figure S6D-F]
